# Supplementary material for: Systematic Analysis of Hsf Family Genes in the Brassica napus Genome Reveals Novel Responses to Heat, Drought and High CO2 Stresses
Source: Front Plant Sci. 2017 Jul 6;8:1174. doi: 10.3389/fpls.2017.01174 (PMC5498556; doi:10.3389/fpls.2017.01174)
Supplement: Supplementary file 1 [file Table_1.XLSX]

## Sheet: Sheet1
Supplementary Table 1. Primers used in the study.
Gene	Forward primer (5' to 3')	Reverse primer (5' to 3')
BnaHsf05	TGTGCAGCAACAAACTCAAGT	TCCTTCAGCTGGTTCTCGG
BnaHsf15	GAAGGGTTTGTTCGGTTCCG	TGTTCATCCTTACTCGCCTCA
BnaHsf16	AGTGAATCAGCAAGGATCAGGA	CAAACGTTGCTCCATTTCTGC
BnaHsf17	TGTTTCCATACCTCTCCACGT	CGGGAGTATGATTCTGGCGA
BnaHsf18	CCACTCCACTCTCCATACCC	CCCAAGATATAACCGGGTCGA
BnaHsf21	AGACCATTGTTGCTCCTCCT	TTCCTCGAATCCCACCAACA
BnaHsf22	ACTTCCAAAGAACCTCCTCCA	CTTGAACTTCCTTTTGCTCAGT
BnaHsf43	AGTTGATTGGGAGTTTGCGA	GCTCACTCTTCTCAGTATCATCT
BnaHsf46	TGACTTATCCGGGGAGAACG	CAGTCGCTCTCTTCCTCCTC
BnaHsf47	CGGAGAGGACAGGAGGAAC	TTCTCTCCGGACAGATCAGC
BnaHsf50	GCTGTGTCTCCGTCAAGTTC	CGCTTCTTCCTCAATATCCATCA
BnaHsf63	CCGCCGGAGAATTCAATAGG	CACTCCCACATCCTCCGTTT
BnaTMA7	TTCCTGTGTTTTATCCATGTAGCC	CAGTCACTCTCCTACGAACATGATAG
