# Supplementary material for: Systematic Analysis of Hsf Family Genes in the Brassica napus Genome Reveals Novel Responses to Heat, Drought and High CO2 Stresses
Source: Front Plant Sci. 2017 Jul 6;8:1174. doi: 10.3389/fpls.2017.01174 (PMC5498556; doi:10.3389/fpls.2017.01174)
Supplement: Supplementary file 2 [file Table_2.XLSX]

## Sheet: Sheet1
Supplementary Table 2. RNA-seq data of expression levels of BnaHsf family genes across different tissues and organs.
Gene name	Gene ID	leaf	root	stem	sepal	silique	pericarp	bud	stamen	ovule	new pistil	mature pistil	wilting pistil
BnaHsf01	BnaA01g08640D	2.66118	2.14916	2.95683	3.39513	6.95271	3.89079	6.45548	6.52211	6.70448	7.81202	5.32069	7.7595
BnaHsf02	BnaCnng36910D	2.40704	2.25395	5.07749	5.62673	4.6203	1.78319	5.74318	7.03896	10.2841	7.64086	7.17646	7.47303
BnaHsf03	BnaA02g03270D	1.56915	1.87085	1.91782	2.73815	2.31336	3.47427	1.66336	1.8934	2.20626	0.778355	1.82965	1.60624
BnaHsf04	BnaC02g06880D	1.18489	0	1.24941	1.31277	1.50362	0	1.21271	2.47305	1.3521	0.829759	0.269579	0.107812
BnaHsf05	BnaA10g17670D	0.0712226	1.09892	0.0512051	0.118365	0.0797482	0.235366	0.0781021	0	0.0435395	0	0.405105	1.2151
BnaHsf06	BnaC09g41040D	0.969831	4.88072	0.282671	0.392049	1.40876	1.871	2.58691	2.00026	2.69196	0.275335	0.536718	1.34156
BnaHsf07	BnaA08g06910D	0.0243394	0	0	0.0404495	0.19077	0	0.0800711	0.0476252	0.0446371	0	0	0
BnaHsf08	BnaA09g24420D	3.44243	7.0181	6.70787	4.18222	9.33054	7.34341	5.93576	5.89967	6.22615	3.9901	2.47114	2.86764
BnaHsf09	BnaC05g24440D	5.68702	7.98525	11.1002	2.73383	15.3142	9.27254	9.17412	12.3234	12.8863	3.78506	1.04259	1.92444
BnaHsf10	BnaA03g28190D	0.609766	0.775115	0.164395	0.0844472	0.0853446	0	0.612942	0.149142	0.18638	0.0444803	0.0433533	0.10403
BnaHsf11	BnaC03g33280D	0.129015	2.44303	0.0556528	1.02917	0.0577834	0.255809	0.537612	0.656358	0.141964	0.36139	0.132088	0.845211
BnaHsf12	BnaA05g32280D	3.96248	0.0397004	1.62789	6.0835	3.16915	0	5.21427	4.72591	1.52261	3.17128	7.92052	4.71285
BnaHsf13	BnaCnng06170D	0	3.76518	0	0.264357	0.0593701	0.105134	0.116289	0.155626	0	0.139243	0.361906	0.705592
BnaHsf14	BnaAnng15230D	4.65968	12.4827	1.20822	5.07797	3.62086	7.62357	5.75198	5.08197	2.75514	1.69397	2.73726	3.232
BnaHsf15	BnaA03g22890D	2.75699	1.56424	10.6233	1.28703	8.08172	1.35128	3.49886	16.2445	2.72692	1.46428	3.75296	2.21967
BnaHsf16	BnaC03g26940D	4.86593	12.5362	9.85245	6.60136	10.2667	4.9225	8.42134	9.71553	2.91391	5.33153	14.3467	5.96357
BnaHsf17	BnaA10g26390D	47.4562	5.75917	29.5876	16.2918	25.2676	12.2431	10.9944	10.712	10.682	3.06474	25.689	3.77936
BnaHsf18	BnaCnng02620D	56.3138	7.94343	23.5584	2.96952	25.1703	16.2287	7.45843	13.816	1.69133	2.57322	16.2775	2.59608
BnaHsf19	BnaA01g09690D	13.8221	0.847043	0.434156	6.72774	0.901555	2.03996	1.0301	1.09409	1.10748	0	0.763286	2.83892
BnaHsf20	BnaC01g11370D	5.20597	1.93109	0	1.50031	0.370639	0.537	0.395988	0.29441	0.331126	0	0.770225	2.34107
BnaHsf21	BnaA08g08940D	3.06212	2.12543	0.476612	6.08572	2.19152	4.75708	1.76549	2.53257	1.38947	0.497403	5.60214	5.29956
BnaHsf22	BnaC03g62890D	0.542574	0.201455	0	1.27299	0.285893	0.632829	0.279992	0.686957	0	0.0558761	0.217841	2.80966
BnaHsf23	BnaC07g35520D	21.9361	11.1053	3.10766	19.4983	3.25956	10.7862	1.22532	1.84118	0.539271	0	2.70947	16.3142
BnaHsf24	BnaAnng31620D	29.0379	12.7491	3.1315	26.0495	5.57381	19.0354	2.92434	3.24679	1.41286	0.207499	18.3534	36.5184
BnaHsf25	BnaA09g17760D	5.24557	13.4981	7.08132	7.83957	7.90174	7.70711	13.3254	7.75344	7.05936	42.6802	7.019	11.1254
BnaHsf26	BnaC09g18620D	7.8143	13.0816	11.5781	8.75181	11.7931	10.1722	18.554	7.17981	10.904	26.2311	10.6672	14.4677
BnaHsf27	BnaA04g06390D	6.54414	9.94419	10.0371	10.0701	17.4774	12.0145	20.0669	15.9825	14.8464	25.5871	6.53456	12.7029
BnaHsf28	BnaC04g29180D	4.67316	9.75553	7.24445	6.79552	9.10247	9.98978	18.2562	10.9538	10.2665	56.5453	6.56201	16.7925
BnaHsf29	BnaA02g22350D	0	0	0	0	0	0	0	0	0	0	0	0
BnaHsf30	BnaCnng14280D	0	0.380875	0	0	0	0	0	0	0	0	0	0
BnaHsf31	BnaCnng14290D	0	0.524216	0	0	0	0	0	0	0	0.218097	0	0
BnaHsf32	BnaA01g24460D	0	1.18673	0	0	0	0	0	0	0	0	0	0
BnaHsf33	BnaA05g16880D	0.207946	0.125005	0.128144	0	0.432413	0.0589017	0.651519	0.871907	0.217921	0.104015	0	0
BnaHsf34	BnaC05g29680D	0.0595658	2.41254	0	0	0.300132	0.236213	0.097979	0	0.10924	0	0	0
BnaHsf35	BnaC04g28450D	0.129207	18.939	0.464463	0.286304	0.916265	0.170793	0.377832	0.337094	0.789862	0	0.367456	1.05809
BnaHsf36	BnaA03g41540D	0.0804552	1.90438	0.954407	0.133708	0.90086	0.239288	0.485246	1.57428	1.91816	0	0.480499	0.494141
BnaHsf37	BnaA03g41550D	0	1.80563	0	1.78278	0.192183	0.595562	0.188217	0.839614	0	0	2.7091	0.702778
BnaHsf38	BnaC07g32600D	0	0.687294	0.0939403	0.0723834	0.0487683	0	0.0955234	0	0.399385	0	0.7432	0.267505
BnaHsf39	BnaA09g40360D	0.405089	0.46877	0.087371	0	0.22679	0.321282	0	0.634114	0	0.0709196	0.76035	0.165865
BnaHsf40	BnaC08g32790D	0	0.0852309	0	0	0	0	0	0	0.0742912	0	0	0.165865
BnaHsf41	BnaA07g26740D	7.76382	4.78023	3.50483	3.35069	8.42362	16.7067	2.34293	2.06087	1.43488	0.632198	2.25933	2.64911
BnaHsf42	BnaC06g29140D	10.8557	5.15031	4.00072	2.07195	5.03914	7.77781	2.80102	1.78501	1.61725	0.266181	1.03775	0.809301
BnaHsf43	BnaC02g17710D	52.6935	6.74873	17.6913	2.38686	23.1216	11.1378	17.5345	11.9281	4.62406	13.2985	7.51553	4.76989
BnaHsf44	BnaA03g53750D	0.383345	18.6853	1.10242	3.61012	1.66924	2.44919	4.76423	2.66701	2.73402	1.04398	3.12526	4.88327
BnaHsf45	BnaCnng56320D	0.976072	14.7774	1.00685	3.17373	0.712768	0.841453	0.511908	2.15901	2.25704	0	0.0724143	4.69162
BnaHsf46	BnaC01g01790D	2.56102	87.7965	27.9691	10.9444	6.78205	5.31976	4.50234	10.8973	12.0774	1.06753	4.57811	23.9684
BnaHsf47	BnaAnng36200D	4.31935	95.4232	9.31612	9.66053	6.41839	4.96252	7.83525	5.21321	16.6573	1.06009	1.92869	24.132
BnaHsf48	BnaA06g21470D	11.6644	97.7528	1.3599	13.2289	5.91258	69.3057	6.43873	1.15661	2.02355	1.10384	9.01041	43.323
BnaHsf49	BnaC03g52080D	62.893	45.2698	9.87902	76.824	24.4363	53.1172	30.8541	13.5566	3.8118	5.59299	20.8856	30.6531
BnaHsf50	BnaCnng54110D	0.641097	7.0334	0.790138	4.64226	0.922936	1.08957	0.502159	0.896031	1.76361	0	3.35997	1.875
BnaHsf51	BnaA03g24840D	1.87679	5.23971	1.71258	7.13777	1.81856	1.21657	2.25596	1.48306	2.71383	0.884617	4.68054	4.72897
BnaHsf52	BnaC03g73070D	1.86263	10.8164	0.562433	4.70515	2.29415	12.3353	4.16679	1.38496	1.98126	0.913061	5.14887	3.73704
BnaHsf53	BnaA09g21510D	0.89612	1.41408	1.03542	1.96795	0.6092	0.571119	0.421147	1.25246	1.40866	0.448243	2.94898	1.17939
BnaHsf54	BnaC09g52680D	3.80851	6.29602	1.2425	6.80803	1.93511	3.87092	3.50956	1.6282	6.10419	2.40931	6.5533	7.79705
BnaHsf55	BnaA03g19560D	0	0.863318	0	0.401124	0.162155	0.191431	0.582295	0	0.0885303	0	0	0
BnaHsf56	BnaC03g23450D	0	1.55706	0.22016	1.18747	0.171441	0.202394	0.279837	0	0.187201	0.0893525	0.261266	3.23912
BnaHsf57	BnaA08g04110D	0	0.253917	0.0743694	0	0.154433	0.136736	0.0756227	0.337345	3.98386	0	0	0.0705915
BnaHsf58	BnaC08g04780D	0.0344808	0.290191	0.148739	0	0.23165	0	0.189057	0.269876	2.27649	0	0	0
BnaHsf59	BnaA10g05440D	0.561723	0.295467	4.39185	0.0583454	2.75172	2.99328	1.53995	6.4574	2.7042	0.0614637	0	0.215625
BnaHsf60	BnaC06g00310D	3.01014	0.257753	2.56675	0.0581691	4.07591	6.87068	2.76354	5.82149	4.55757	0.061278	0.119451	0
BnaHsf61	BnaA07g05580D	1.69186	5.57166	0.237982	2.3227	1.1531	4.81311	1.08897	0.719669	0	0.772686	1.56898	0.903571
BnaHsf62	BnaC07g07130D	13.0935	14.5869	1.42789	3.48405	3.58285	18.3773	1.08897	2.66278	0.0674517	0.450733	1.82001	1.12946
BnaHsf63	BnaA03g37460D	2.22654	9.68689	2.68602	0.501732	0.422553	0.897916	0.248299	0.295369	0.0692094	0	0.128789	0.695338
BnaHsf64	BnaC03g43990D	3.11637	12.1109	6.72148	1.4014	1.76523	5.88831	0.603067	0.502174	0	0.128373	0.813286	0.0750593
