# Supplementary material for: Systematic Analysis of Hsf Family Genes in the Brassica napus Genome Reveals Novel Responses to Heat, Drought and High CO2 Stresses
Source: Front Plant Sci. 2017 Jul 6;8:1174. doi: 10.3389/fpls.2017.01174 (PMC5498556; doi:10.3389/fpls.2017.01174)
Supplement: Supplementary file 3 [file Table_3.XLSX]

## Sheet: Sheet1
Supplementary Table 3. RNA-seq data of expression levels of BnaHsf family genes under heat, drought, and high CO2 treatments.
Gene name	Gene ID	CK	Dought (D)	Heat (H)	D/CK	HT/CK	CCK	High CO2 (HC)	HC/CCK
BnaHsf01	BnaA01g08640D	2.63678	3.00087	1.29818	1.13808	0.492335	1.24375	1.73837	1.39769
BnaHsf02	BnaCnng36910D	4.84629	5.8465	5.1821	1.20639	1.06929	6.62239	5.31499	0.802579
BnaHsf03	BnaA02g03270D	1.15179	1.4522	1.37987	1.26081	1.19802	1.41482	1.82654	1.29101
BnaHsf04	BnaC02g06880D	0.427314	0.375218	0.572034	0.878084	1.33867	1.01873	0.738083	0.724513
BnaHsf05	BnaA10g17670D	0.128647	0.0925144	0	0.719131	0	0.0374069	0	0
BnaHsf06	BnaC09g41040D	0.303602	0.644399	0.163173	2.12251	0.537455	0.365451	0.36528	0.999532
BnaHsf07	BnaA08g06910D	0.0752657	0.925874	0.0572919	12.3014	0.761196	0	0.058071	1
BnaHsf08	BnaA09g24420D	4.49426	3.68562	2.2859	0.820073	0.508627	2.27621	1.61166	0.708043
BnaHsf09	BnaC05g24440D	2.76065	3.24773	2.15577	1.17644	0.780892	1.00347	1.2125	1.20831
BnaHsf10	BnaA03g28190D	1.64932	2.12026	3.62566	1.28554	2.19828	0.764214	0.157983	0.206726
BnaHsf11	BnaC03g33280D	0.578566	1.32439	0.861937	2.28909	1.48978	2.45533	1.74918	0.712399
BnaHsf12	BnaA05g32280D	0.262904	0.536353	0.758017	2.04011	2.88324	1.07679	1.4105	1.3099
BnaHsf13	BnaCnng06170D	0.0205188	0.0640781	0.206235	3.12289	10.051	0.122311	0.167579	1.37011
BnaHsf14	BnaAnng15230D	3.18746	11.9456	1.79836	3.74769	0.564197	4.23842	3.40041	0.802283
BnaHsf15	BnaA03g22890D	5.55266	141.284	1.92462	25.4444	0.346612	0.358325	0.0476608	0.13301
BnaHsf16	BnaC03g26940D	11.3299	303.74	6.41286	26.8088	0.566013	1.02282	0.257933	0.252178
BnaHsf17	BnaA10g26390D	1.52416	6.28068	9.64559	4.12074	6.32845	2.11151	2.13146	1.00945
BnaHsf18	BnaCnng02620D	0.533599	0.960465	17.3867	1.79998	32.5838	1.04164	6.19279	5.94524
BnaHsf19	BnaA01g09690D	0.276422	1.23976	0.867989	4.48502	3.14009	0.551266	0.711703	1.29103
BnaHsf20	BnaC01g11370D	2.46567	21.7132	19.5592	8.80618	7.93259	6.84422	7.11688	1.03984
BnaHsf21	BnaA08g08940D	0.414616	7.78221	7.1827	18.7697	17.3237	1.68051	5.12069	3.0471
BnaHsf22	BnaC03g62890D	0.518286	6.08417	1.83812	11.739	3.54653	1.08078	1.28941	1.19304
BnaHsf23	BnaC07g35520D	2.54569	4.16589	3.95101	1.63645	1.55204	7.67579	6.9835	0.909808
BnaHsf24	BnaAnng31620D	2.74763	6.27264	13.1611	2.28293	4.79	9.84854	8.25748	0.838446
BnaHsf25	BnaA09g17760D	5.74344	6.54928	7.29774	1.14031	1.27062	7.19497	6.26811	0.871179
BnaHsf26	BnaC09g18620D	5.27781	7.47468	6.66072	1.41625	1.26202	7.23679	7.6759	1.06068
BnaHsf27	BnaA04g06390D	7.24898	7.6257	3.46661	1.05197	0.47822	4.93863	4.37031	0.884924
BnaHsf28	BnaC04g29180D	4.02598	4.5932	5.26021	1.14089	1.30657	7.03896	5.75605	0.817741
BnaHsf29	BnaA02g22350D	0.0338913	0.138319	0	4.08125	0	0	0	#DIV/0!
BnaHsf30	BnaCnng14280D	0	0	0	#DIV/0!	#DIV/0!	0	0	#DIV/0!
BnaHsf31	BnaCnng14290D	0	0.048077	0	#DIV/0!	#DIV/0!	0	0	#DIV/0!
BnaHsf32	BnaA01g24460D	0	0	0	#DIV/0!	#DIV/0!	0	0	#DIV/0!
BnaHsf33	BnaA05g16880D	0	0	0	#DIV/0!	#DIV/0!	0.0234033	0	0
BnaHsf34	BnaC05g29680D	0	0	0	#DIV/0!	#DIV/0!	0	0	#DIV/0!
BnaHsf35	BnaC04g28450D	0.49876	17.6744	1.77603	35.4366	3.5609	0	0.171008	1
BnaHsf36	BnaA03g41540D	0.060961	23.5072	0.846137	385.606	13.8798	0.0609617	0	0
BnaHsf37	BnaA03g41550D	0.065025	23.408	0.334014	359.98	5.13664	0.0650258	0.134017	2.06098
BnaHsf38	BnaC07g32600D	0.067267	25.3209	0.748683	376.424	11.13	0.067267	0.0670119	0.996207
BnaHsf39	BnaA09g40360D	0.562932	1.05158	0.853151	1.86804	1.51555	0.564036	0.543562	0.963701
BnaHsf40	BnaC08g32790D	0.0623316	0.70339	0.188991	11.2846	3.03202	0	0	1
BnaHsf41	BnaA07g26740D	3.0241	3.7013	2.97464	1.22393	0.983642	2.95769	4.11947	1.3928
BnaHsf42	BnaC06g29140D	3.00712	3.25854	2.03253	1.08361	0.675904	2.9366	3.4175	1.16376
BnaHsf43	BnaC02g17710D	0.345232	0.506478	13.4238	1.46707	38.8836	1.95772	19.2445	9.83002
BnaHsf44	BnaA03g53750D	5.36599	27.4948	5.26379	5.1239	0.980956	2.17044	2.39184	1.10201
BnaHsf45	BnaCnng56320D	5.5075	3.87115	3.78725	0.702887	0.687653	3.2075	6.07987	1.89551
BnaHsf46	BnaC01g01790D	0.628812	8.86102	12.4184	14.0917	19.749	0.980285	1.29817	1.32427
BnaHsf47	BnaAnng36200D	2.74493	34.9396	22.0564	12.7288	8.03531	2.65995	4.5673	1.71706
BnaHsf48	BnaA06g21470D	10.6278	36.715	9.61589	3.45462	0.904789	2.01762	0.826888	0.409835
BnaHsf49	BnaC03g52080D	7.34611	31.9105	4.39374	4.34387	0.598105	0.866372	0.418498	0.483046
BnaHsf50	BnaCnng54110D	1.06107	36.1243	2.89285	34.0452	2.72636	0.560997	0	0
BnaHsf51	BnaA03g24840D	10.5998	19.0672	11.9102	1.79883	1.12363	3.59404	1.00543	0.279749
BnaHsf52	BnaC03g73070D	6.93831	21.8432	15.7778	3.1482	2.27401	2.37353	0.617405	0.260121
BnaHsf53	BnaA09g21510D	4.42698	10.5834	8.43771	2.39066	1.90598	1.7308	0.397786	0.229828
BnaHsf54	BnaC09g52680D	10.3861	28.7842	17.0036	2.77141	1.63715	4.85395	1.35084	0.278297
BnaHsf55	BnaA03g19560D	0	0.0385276	0	#DIV/0!	#DIV/0!	0	0.0378206	#DIV/0!
BnaHsf56	BnaC03g23450D	0	0	0	#DIV/0!	#DIV/0!	0	0	#DIV/0!
BnaHsf57	BnaA08g04110D	0	0	0	#DIV/0!	#DIV/0!	0	0	#DIV/0!
BnaHsf58	BnaC08g04780D	0	0	0	#DIV/0!	#DIV/0!	0	0	#DIV/0!
BnaHsf59	BnaA10g05440D	0.488075	1.11279	0.762534	2.27995	1.56233	1.38547	1.25643	0.90686
BnaHsf60	BnaC06g00310D	1.48854	0.969623	1.27651	0.651391	0.857557	1.22337	1.20127	0.981928
BnaHsf61	BnaA07g05580D	1.76274	2.33765	2.82614	1.32615	1.60326	5.02122	3.51889	0.700805
BnaHsf62	BnaC07g07130D	3.75133	13.0952	1.14788	3.49081	0.305994	3.01898	1.69908	0.5628
BnaHsf63	BnaA03g37460D	0.321146	8.30992	0.323757	25.8758	1.00813	0.34995	0.290981	0.831494
BnaHsf64	BnaC03g43990D	0.282995	4.79496	0.22794	16.9436	0.805456	0.820151	1.08048	1.31741
