# Supplementary material for: Systematic Analysis of Hsf Family Genes in the Brassica napus Genome Reveals Novel Responses to Heat, Drought and High CO2 Stresses
Source: Front Plant Sci. 2017 Jul 6;8:1174. doi: 10.3389/fpls.2017.01174 (PMC5498556; doi:10.3389/fpls.2017.01174)
Supplement: Supplementary file 4 [file Table_4.XLSX]

## Sheet: Drought Heat High CO2
Supplementary Table 4. Quantitative real-time PCR data of the selected 12 representative BnaHsf genes responded to drought, heat and high CO2 treatments.
Sample Name	Target Name	RQ	RQ Min	RQ Max	Cт	Cт Mean	Cт SD	ΔCт Mean	ΔCт SE	ΔΔCт
DCK	BnaHsf05	1	0.822464	1.21586	33.9336	33.8812	0.166247	11.0047	0.10156	0
		1	0.822464	1.21586	34.0149	33.8812	0.166247	11.0047	0.10156	0
		1	0.822464	1.21586	33.695	33.8812	0.166247	11.0047	0.10156	0
D1d		0.701631	0.523997	0.939481	33.5841	33.8473	0.262013	11.5159	0.151688	0.511216
		0.701631	0.523997	0.939481	33.8496	33.8473	0.262013	11.5159	0.151688	0.511216
		0.701631	0.523997	0.939481	34.1081	33.8473	0.262013	11.5159	0.151688	0.511216
D2d		0.510076	0.337619	0.770624	34.8525	34.5044	0.369542	11.9759	0.214416	0.971216
		0.510076	0.337619	0.770624	34.1166	34.5044	0.369542	11.9759	0.214416	0.971216
		0.510076	0.337619	0.770624	34.5442	34.5044	0.369542	11.9759	0.214416	0.971216
D3d		0.640183	0.457973	0.894887	32.5818	32.5722	0.27726	11.6482	0.174043	0.643444
		0.640183	0.457973	0.894887	32.8445	32.5722	0.27726	11.6482	0.174043	0.643444
		0.640183	0.457973	0.894887	32.2903	32.5722	0.27726	11.6482	0.174043	0.643444
DCK	BnaHsf15	1	0.874225	1.14387	27.5297	27.6208	0.106445	4.74432	0.069846	0
		1	0.874225	1.14387	27.7378	27.6208	0.106445	4.74432	0.069846	0
		1	0.874225	1.14387	27.5948	27.6208	0.106445	4.74432	0.069846	0
D1d		0.521137	0.472471	0.574816	28.1034	28.0159	0.0860698	5.68459	0.0509416	0.940264
		0.521137	0.472471	0.574816	28.0131	28.0159	0.0860698	5.68459	0.0509416	0.940264
		0.521137	0.472471	0.574816	27.9313	28.0159	0.0860698	5.68459	0.0509416	0.940264
D2d		1.34501	1.06025	1.70624	26.8502	26.8452	0.210901	4.31671	0.123613	-0.427614
		1.34501	1.06025	1.70624	26.6319	26.8452	0.210901	4.31671	0.123613	-0.427614
		1.34501	1.06025	1.70624	27.0536	26.8452	0.210901	4.31671	0.123613	-0.427614
D3d		30.4093	24.6817	37.4659	20.5747	20.7419	0.145861	-0.182116	0.108436	-4.92644
		30.4093	24.6817	37.4659	20.8083	20.7419	0.145861	-0.182116	0.108436	-4.92644
		30.4093	24.6817	37.4659	20.8428	20.7419	0.145861	-0.182116	0.108436	-4.92644
DCK	BnaHsf16	1	0.897681	1.11398	27.6669	27.6147	0.0783118	4.73828	0.0560882	0
		1	0.897681	1.11398	27.6526	27.6147	0.0783118	4.73828	0.0560882	0
		1	0.897681	1.11398	27.5247	27.6147	0.0783118	4.73828	0.0560882	0
D1d		0.547633	0.525845	0.570324	27.9491	27.9383	0.0309512	5.60699	0.0210958	0.868718
		0.547633	0.525845	0.570324	27.9035	27.9383	0.0309512	5.60699	0.0210958	0.868718
		0.547633	0.525845	0.570324	27.9625	27.9383	0.0309512	5.60699	0.0210958	0.868718
D2d		1.2639	1.16672	1.36917	26.8575	26.9289	0.0618309	4.4004	0.0415719	-0.337879
		1.2639	1.16672	1.36917	26.9636	26.9289	0.0618309	4.4004	0.0415719	-0.337879
		1.2639	1.16672	1.36917	26.9656	26.9289	0.0618309	4.4004	0.0415719	-0.337879
D3d		28.6073	24.3367	33.6272	20.8294	20.824	0.0846937	-0.100035	0.0840095	-4.83831
		28.6073	24.3367	33.6272	20.9059	20.824	0.0846937	-0.100035	0.0840095	-4.83831
		28.6073	24.3367	33.6272	20.7367	20.824	0.0846937	-0.100035	0.0840095	-4.83831
DCK	BnaHsf17	1	0.923824	1.08246	29.758	29.8063	0.0421936	6.92985	0.0411713	0
		1	0.923824	1.08246	29.8248	29.8063	0.0421936	6.92985	0.0411713	0
		1	0.923824	1.08246	29.8361	29.8063	0.0421936	6.92985	0.0411713	0
D1d		1.33511	1.18927	1.49883	28.955	28.8442	0.102281	6.5129	0.0601071	-0.416955
		1.33511	1.18927	1.49883	28.8244	28.8442	0.102281	6.5129	0.0601071	-0.416955
		1.33511	1.18927	1.49883	28.7533	28.8442	0.102281	6.5129	0.0601071	-0.416955
D2d		1.6203	1.47475	1.78022	28.674	28.7621	0.0762554	6.23359	0.0489097	-0.696262
		1.6203	1.47475	1.78022	28.8061	28.7621	0.0762554	6.23359	0.0489097	-0.696262
		1.6203	1.47475	1.78022	28.8062	28.7621	0.0762554	6.23359	0.0489097	-0.696262
D3d		5.05235	4.36617	5.84637	25.4627	25.5169	0.0570866	4.5929	0.0758478	-2.33695
		5.05235	4.36617	5.84637	25.5765	25.5169	0.0570866	4.5929	0.0758478	-2.33695
		5.05235	4.36617	5.84637	25.5115	25.5169	0.0570866	4.5929	0.0758478	-2.33695
DCK	BnaHsf18	1	0.618686	1.61633	34.1105	33.7893	0.428304	10.9128	0.249499	0
		1	0.618686	1.61633	33.9543	33.7893	0.428304	10.9128	0.249499	0
		1	0.618686	1.61633	33.303	33.7893	0.428304	10.9128	0.249499	0
D1d		1.20002	1.10929	1.29818	33.059	32.9811	0.0680464	10.6497	0.0408551	-0.263063
		1.20002	1.10929	1.29818	32.9507	32.9811	0.0680464	10.6497	0.0408551	-0.263063
		1.20002	1.10929	1.29818	32.9335	32.9811	0.0680464	10.6497	0.0408551	-0.263063
D2d		1.54367	1.14536	2.0805	32.6051	32.8149	0.266055	10.2864	0.155077	-0.626363
		1.54367	1.14536	2.0805	33.1142	32.8149	0.266055	10.2864	0.155077	-0.626363
		1.54367	1.14536	2.0805	32.7256	32.8149	0.266055	10.2864	0.155077	-0.626363
D3d		7.54809	5.82578	9.77957	28.7192	28.9207	0.200841	7.99668	0.134582	-2.91611
		7.54809	5.82578	9.77957	29.1209	28.9207	0.200841	7.99668	0.134582	-2.91611
		7.54809	5.82578	9.77957	28.922	28.9207	0.200841	7.99668	0.134582	-2.91611
DCK	BnaHsf21	1	0.935612	1.06882	29.9582	29.9521	0.0168234	7.07567	0.034583	0
		1	0.935612	1.06882	29.9331	29.9521	0.0168234	7.07567	0.034583	0
		1	0.935612	1.06882	29.9651	29.9521	0.0168234	7.07567	0.034583	0
D1d		1.10507	0.90072	1.35578	29.2536	29.2629	0.182995	6.93154	0.106246	-0.144135
		1.10507	0.90072	1.35578	29.4503	29.2629	0.182995	6.93154	0.106246	-0.144135
		1.10507	0.90072	1.35578	29.0847	29.2629	0.182995	6.93154	0.106246	-0.144135
D2d		1.31236	1.12859	1.52605	29.2695	29.212	0.130661	6.68351	0.0783877	-0.392161
		1.31236	1.12859	1.52605	29.0625	29.212	0.130661	6.68351	0.0783877	-0.392161
		1.31236	1.12859	1.52605	29.3041	29.212	0.130661	6.68351	0.0783877	-0.392161
D3d		11.382	9.12319	14.2	24.3773	24.491	0.160118	3.56699	0.114946	-3.50868
		11.382	9.12319	14.2	24.6741	24.491	0.160118	3.56699	0.114946	-3.50868
		11.382	9.12319	14.2	24.4217	24.491	0.160118	3.56699	0.114946	-3.50868
DCK	BnaHsf22	1	0.798153	1.25289	31.7564	31.8375	0.0991328	9.41798	0.117151	0
		1	0.798153	1.25289	31.948	31.8375	0.0991328	9.41798	0.117151	0
		1	0.798153	1.25289	31.8079	31.8375	0.0991328	9.41798	0.117151	0
D1d		1.27623	1.1171	1.45803	31.4386	31.3096	0.114585	9.0661	0.0691993	-0.351887
		1.27623	1.1171	1.45803	31.2194	31.3096	0.114585	9.0661	0.0691993	-0.351887
		1.27623	1.1171	1.45803	31.2708	31.3096	0.114585	9.0661	0.0691993	-0.351887
D2d		2.33446	1.82261	2.99005	30.8897	31.0699	0.213589	8.1949	0.128611	-1.22309
		2.33446	1.82261	2.99005	31.0142	31.0699	0.213589	8.1949	0.128611	-1.22309
		2.33446	1.82261	2.99005	31.3058	31.0699	0.213589	8.1949	0.128611	-1.22309
D3d		11.603	9.82667	13.7004	28.4053	28.4921	0.081625	5.88156	0.0863409	-3.53642
		11.603	9.82667	13.7004	28.5673	28.4921	0.081625	5.88156	0.0863409	-3.53642
		11.603	9.82667	13.7004	28.5036	28.4921	0.081625	5.88156	0.0863409	-3.53642
DCK	BnaHsf43	1	0.712778	1.40296	30.5545	30.7856	0.24802	8.3661	0.175935	0
		1	0.712778	1.40296	31.0476	30.7856	0.24802	8.3661	0.175935	0
		1	0.712778	1.40296	30.7546	30.7856	0.24802	8.3661	0.175935	0
D1d		0.869688	0.694583	1.08894	30.6103	30.811	0.199265	8.56753	0.116823	0.20143
		0.869688	0.694583	1.08894	30.8141	30.811	0.199265	8.56753	0.116823	0.20143
		0.869688	0.694583	1.08894	31.0088	30.811	0.199265	8.56753	0.116823	0.20143
D2d		0.809903	0.209327	3.13358	30.5199	31.5453	1.21608	8.67027	0.703055	0.304179
		0.809903	0.209327	3.13358	32.8888	31.5453	1.21608	8.67027	0.703055	0.304179
		0.809903	0.209327	3.13358	31.2272	31.5453	1.21608	8.67027	0.703055	0.304179
D3d		1.30457	0.894938	1.9017	30.2371	30.593	0.315195	7.98252	0.195831	-0.383574
		1.30457	0.894938	1.9017	30.7052	30.593	0.315195	7.98252	0.195831	-0.383574
		1.30457	0.894938	1.9017	30.8368	30.593	0.315195	7.98252	0.195831	-0.383574
DCK	BnaHsf46	1	0.821015	1.21801	26.9414	26.9395	0.012598	4.52007	0.102477	0
		1	0.821015	1.21801	26.9261	26.9395	0.012598	4.52007	0.102477	0
		1	0.821015	1.21801	26.9511	26.9395	0.012598	4.52007	0.102477	0
D1d		0.78955	0.687963	0.906137	26.9763	27.1045	0.118866	4.86097	0.0715662	0.340898
		0.78955	0.687963	0.906137	27.2111	27.1045	0.118866	4.86097	0.0715662	0.340898
		0.78955	0.687963	0.906137	27.1261	27.1045	0.118866	4.86097	0.0715662	0.340898
D2d		0.823944	0.712137	0.953306	27.7933	27.6745	0.115	4.79946	0.0757776	0.279381
		0.823944	0.712137	0.953306	27.6665	27.6745	0.115	4.79946	0.0757776	0.279381
		0.823944	0.712137	0.953306	27.5637	27.6745	0.115	4.79946	0.0757776	0.279381
D3d		9.32157	8.10034	10.7269	23.913	23.91	0.016473	1.2995	0.072968	-3.22057
		9.32157	8.10034	10.7269	23.8922	23.91	0.016473	1.2995	0.072968	-3.22057
		9.32157	8.10034	10.7269	23.9248	23.91	0.016473	1.2995	0.072968	-3.22057
DCK	BnaHsf47	1	0.482524	2.07243	36.9057	36.1919	0.631508	13.7724	0.378659	0
		1	0.482524	2.07243	35.7059	36.1919	0.631508	13.7724	0.378659	0
		1	0.482524	2.07243	35.964	36.1919	0.631508	13.7724	0.378659	0
D1d		2.39592	0.84965	6.75621	33.7401	34.7553	0.932372	12.5118	0.538688	-1.26058
		2.39592	0.84965	6.75621	35.5732	34.7553	0.932372	12.5118	0.538688	-1.26058
		2.39592	0.84965	6.75621	34.9528	34.7553	0.932372	12.5118	0.538688	-1.26058
D2d		2.062	0.428094	9.93205	34.4321	35.6034	1.41348	12.7283	0.816888	-1.04405
		2.062	0.428094	9.93205	35.2046	35.6034	1.41348	12.7283	0.816888	-1.04405
		2.062	0.428094	9.93205	37.1734	35.6034	1.41348	12.7283	0.816888	-1.04405
D3d		2.8669	1.27194	6.46186	34.6272	34.8634	0.720609	12.2529	0.422287	-1.51949
		2.8669	1.27194	6.46186	34.2906	34.8634	0.720609	12.2529	0.422287	-1.51949
		2.8669	1.27194	6.46186	35.6725	34.8634	0.720609	12.2529	0.422287	-1.51949
DCK	BnaHsf50	1	0.809816	1.23485	28.2749	28.2891	0.0685528	5.86967	0.109613	0
		1	0.809816	1.23485	28.2288	28.2891	0.0685528	5.86967	0.109613	0
		1	0.809816	1.23485	28.3637	28.2891	0.0685528	5.86967	0.109613	0
D1d		0.535773	0.474295	0.605219	28.9617	29.0135	0.103907	6.76998	0.0633315	0.900307
		0.535773	0.474295	0.605219	28.9457	29.0135	0.103907	6.76998	0.0633315	0.900307
		0.535773	0.474295	0.605219	29.1331	29.0135	0.103907	6.76998	0.0633315	0.900307
D2d		0.463053	0.350971	0.610929	29.9046	29.8554	0.241272	6.98042	0.144007	1.11075
		0.463053	0.350971	0.610929	30.0683	29.8554	0.241272	6.98042	0.144007	1.11075
		0.463053	0.350971	0.610929	29.5934	29.8554	0.241272	6.98042	0.144007	1.11075
D3d		38.2326	32.6956	44.7072	23.191	23.2234	0.0642186	0.612941	0.081293	-5.25673
		38.2326	32.6956	44.7072	23.1819	23.2234	0.0642186	0.612941	0.081293	-5.25673
		38.2326	32.6956	44.7072	23.2974	23.2234	0.0642186	0.612941	0.081293	-5.25673
DCK	BnaHsf63	1	0.69425	1.4404	33.6077	33.4626	0.276629	11.0431	0.189622	0
		1	0.69425	1.4404	33.6365	33.4626	0.276629	11.0431	0.189622	0
		1	0.69425	1.4404	33.1436	33.4626	0.276629	11.0431	0.189622	0
D1d		0.747276	0.405726	1.37635	34.296	33.7069	0.54856	11.4634	0.317361	0.420287
		0.747276	0.405726	1.37635	33.614	33.7069	0.54856	11.4634	0.317361	0.420287
		0.747276	0.405726	1.37635	33.2107	33.7069	0.54856	11.4634	0.317361	0.420287
D2d		6.95951	5.65917	8.55862	30.9253	31.1192	0.175071	8.24414	0.107473	-2.79899
		6.95951	5.65917	8.55862	31.1665	31.1192	0.175071	8.24414	0.107473	-2.79899
		6.95951	5.65917	8.55862	31.2657	31.1192	0.175071	8.24414	0.107473	-2.79899
D3d		26.106	20.806	32.7562	28.7939	28.9473	0.161277	6.33681	0.117915	-4.70631
		26.106	20.806	32.7562	29.1154	28.9473	0.161277	6.33681	0.117915	-4.70631
		26.106	20.806	32.7562	28.9327	28.9473	0.161277	6.33681	0.117915	-4.70631
HTCK	BnaHsf05	1	0.865364	1.15558	33.4362	33.3726	0.0899744	10.4657	0.0655536	0
		1	0.865364	1.15558	33.309	33.3726	0.0899744	10.4657	0.0655536	0
HT1h		1.26084	1.17552	1.35235	33.0672	33.1328	0.060571	10.1313	0.0364078	-0.334386
		1.26084	1.17552	1.35235	33.1447	33.1328	0.060571	10.1313	0.0364078	-0.334386
		1.26084	1.17552	1.35235	33.1865	33.1328	0.060571	10.1313	0.0364078	-0.334386
HT3h		0.740749	0.433847	1.26476	33.4797	33.6864	0.474794	10.8986	0.277982	0.432943
		0.740749	0.433847	1.26476	34.2296	33.6864	0.474794	10.8986	0.277982	0.432943
		0.740749	0.433847	1.26476	33.3501	33.6864	0.474794	10.8986	0.277982	0.432943
HT6h		0.450788	0.343478	0.591623	35.9502	36.0716	0.171738	11.6152	0.123248	1.14948
		0.450788	0.343478	0.591623	36.1931	36.0716	0.171738	11.6152	0.123248	1.14948
HTCK	BnaHsf15	1	0.961748	1.03977	27.9325	27.9125	0.0219881	5.00561	0.0202666	0
		1	0.961748	1.03977	27.889	27.9125	0.0219881	5.00561	0.0202666	0
		1	0.961748	1.03977	27.916	27.9125	0.0219881	5.00561	0.0202666	0
HT1h		60.0168	53.8741	66.8599	22.1902	22.0998	0.0955814	-0.90169	0.0561056	-5.9073
		60.0168	53.8741	66.8599	21.9998	22.0998	0.0955814	-0.90169	0.0561056	-5.9073
		60.0168	53.8741	66.8599	22.1094	22.0998	0.0955814	-0.90169	0.0561056	-5.9073
HT3h		0.664717	0.590302	0.748512	28.3019	28.3826	0.0708926	5.59479	0.0616924	0.589188
		0.664717	0.590302	0.748512	28.4111	28.3826	0.0708926	5.59479	0.0616924	0.589188
		0.664717	0.590302	0.748512	28.4348	28.3826	0.0708926	5.59479	0.0616924	0.589188
HT6h		0.465354	0.388753	0.557047	30.4345	30.5657	0.15771	6.10921	0.0934551	1.1036
		0.465354	0.388753	0.557047	30.5219	30.5657	0.15771	6.10921	0.0934551	1.1036
		0.465354	0.388753	0.557047	30.7407	30.5657	0.15771	6.10921	0.0934551	1.1036
HTCK	BnaHsf16	1	0.879173	1.13743	27.9225	27.7988	0.112621	4.89194	0.0669134	0
		1	0.879173	1.13743	27.7022	27.7988	0.112621	4.89194	0.0669134	0
		1	0.879173	1.13743	27.7718	27.7988	0.112621	4.89194	0.0669134	0
HT1h		73.0492	67.3773	79.1986	21.719	21.7027	0.0705968	-1.29886	0.0419986	-6.1908
		73.0492	67.3773	79.1986	21.6253	21.7027	0.0705968	-1.29886	0.0419986	-6.1908
		73.0492	67.3773	79.1986	21.7636	21.7027	0.0705968	-1.29886	0.0419986	-6.1908
HT3h		0.802461	0.673488	0.956132	27.8685	27.9973	0.135922	5.20943	0.0910438	0.317497
		0.802461	0.673488	0.956132	28.1393	27.9973	0.135922	5.20943	0.0910438	0.317497
		0.802461	0.673488	0.956132	27.9839	27.9973	0.135922	5.20943	0.0910438	0.317497
HT6h		0.750773	0.71807	0.784965	29.7793	29.762	0.0166593	5.30549	0.0231417	0.413552
		0.750773	0.71807	0.784965	29.7606	29.762	0.0166593	5.30549	0.0231417	0.413552
		0.750773	0.71807	0.784965	29.746	29.762	0.0166593	5.30549	0.0231417	0.413552
HTCK	BnaHsf17	1	0.920301	1.0866	29.9415	29.9995	0.0695612	7.09261	0.0431566	0
		1	0.920301	1.0866	29.9804	29.9995	0.0695612	7.09261	0.0431566	0
		1	0.920301	1.0866	30.0766	29.9995	0.0695612	7.09261	0.0431566	0
HT1h		6.02321	5.74975	6.30967	27.4628	27.5036	0.0379602	4.50208	0.0241433	-2.59053
		6.02321	5.74975	6.30967	27.51	27.5036	0.0379602	4.50208	0.0241433	-2.59053
		6.02321	5.74975	6.30967	27.5379	27.5036	0.0379602	4.50208	0.0241433	-2.59053
HT3h		13.6139	12.1147	15.2987	26.1627	26.1134	0.0680749	3.3256	0.0606253	-3.76701
		13.6139	12.1147	15.2987	26.1419	26.1134	0.0680749	3.3256	0.0606253	-3.76701
		13.6139	12.1147	15.2987	26.0357	26.1134	0.0680749	3.3256	0.0606253	-3.76701
HT6h		46.1664	42.0648	50.6679	26.1005	26.0203	0.0753848	1.56384	0.0483458	-5.52877
		46.1664	42.0648	50.6679	25.9509	26.0203	0.0753848	1.56384	0.0483458	-5.52877
		46.1664	42.0648	50.6679	26.0095	26.0203	0.0753848	1.56384	0.0483458	-5.52877
HTCK	BnaHsf18	1	0.58318	1.71474	33.9717	34.4855	0.484565	11.5786	0.280209	0
		1	0.58318	1.71474	34.5508	34.4855	0.484565	11.5786	0.280209	0
		1	0.58318	1.71474	34.9342	34.4855	0.484565	11.5786	0.280209	0
HT1h		35.509	34.039	37.0424	29.4075	29.4301	0.0337661	6.42854	0.0219688	-5.15011
		35.509	34.039	37.0424	29.4138	29.4301	0.0337661	6.42854	0.0219688	-5.15011
		35.509	34.039	37.0424	29.4689	29.4301	0.0337661	6.42854	0.0219688	-5.15011
HT3h		133.474	113.362	157.155	27.1652	27.3061	0.123346	4.51823	0.0848652	-7.06042
		133.474	113.362	157.155	27.3946	27.3061	0.123346	4.51823	0.0848652	-7.06042
		133.474	113.362	157.155	27.3584	27.3061	0.123346	4.51823	0.0848652	-7.06042
HT6h		551.847	526.669	578.228	26.948	26.927	0.0209105	2.47053	0.0242647	-9.10812
		551.847	526.669	578.228	26.9269	26.927	0.0209105	2.47053	0.0242647	-9.10812
		551.847	526.669	578.228	26.9062	26.927	0.0209105	2.47053	0.0242647	-9.10812
HTCK	BnaHsf21	1	0.954503	1.04767	29.9374	29.925	0.0317419	7.0181	0.0241955	0
		1	0.954503	1.04767	29.9487	29.925	0.0317419	7.0181	0.0241955	0
		1	0.954503	1.04767	29.8889	29.925	0.0317419	7.0181	0.0241955	0
HT1h		26.5603	23.2034	30.4029	25.3178	25.2884	0.120338	2.2869	0.0702112	-4.7312
		26.5603	23.2034	30.4029	25.1561	25.2884	0.120338	2.2869	0.0702112	-4.7312
		26.5603	23.2034	30.4029	25.3913	25.2884	0.120338	2.2869	0.0702112	-4.7312
HT3h		14.1624	12.1368	16.5259	25.867	25.9819	0.113596	3.19411	0.0801998	-3.82399
		14.1624	12.1368	16.5259	26.0941	25.9819	0.113596	3.19411	0.0801998	-3.82399
		14.1624	12.1368	16.5259	25.9848	25.9819	0.113596	3.19411	0.0801998	-3.82399
HT6h		7.66222	5.84774	10.0397	28.3292	28.5368	0.240476	4.08034	0.140425	-2.93776
		7.66222	5.84774	10.0397	28.481	28.5368	0.240476	4.08034	0.140425	-2.93776
		7.66222	5.84774	10.0397	28.8003	28.5368	0.240476	4.08034	0.140425	-2.93776
HTCK	BnaHsf22	1	0.839256	1.19153	32.9583	32.8515	0.0932947	9.98667	0.0910578	0
		1	0.839256	1.19153	32.7861	32.8515	0.0932947	9.98667	0.0910578	0
		1	0.839256	1.19153	32.81	32.8515	0.0932947	9.98667	0.0910578	0
HT1h		12.4872	10.7409	14.5174	29.408	29.2709	0.131953	6.34429	0.0782773	-3.64238
		12.4872	10.7409	14.5174	29.2599	29.2709	0.131953	6.34429	0.0782773	-3.64238
		12.4872	10.7409	14.5174	29.1448	29.2709	0.131953	6.34429	0.0782773	-3.64238
HT3h		5.98156	5.14717	6.95122	29.3754	29.4873	0.0984479	7.40615	0.0780652	-2.58052
		5.98156	5.14717	6.95122	29.5263	29.4873	0.0984479	7.40615	0.0780652	-2.58052
		5.98156	5.14717	6.95122	29.5603	29.4873	0.0984479	7.40615	0.0780652	-2.58052
HT6h		3.38575	2.81291	4.07524	31.6401	31.8182	0.156331	8.2272	0.096314	-1.75947
		3.38575	2.81291	4.07524	31.9328	31.8182	0.156331	8.2272	0.096314	-1.75947
		3.38575	2.81291	4.07524	31.8816	31.8182	0.156331	8.2272	0.096314	-1.75947
HTCK	BnaHsf43	1	0.832642	1.201	33.7289	33.8273	0.104885	10.9625	0.0951691	0
		1	0.832642	1.201	33.9376	33.8273	0.104885	10.9625	0.0951691	0
		1	0.832642	1.201	33.8154	33.8273	0.104885	10.9625	0.0951691	0
HT1h		5.2088	4.81248	5.63776	31.4489	31.5082	0.0640508	8.58156	0.041121	-2.38095
		5.2088	4.81248	5.63776	31.4995	31.5082	0.0640508	8.58156	0.041121	-2.38095
		5.2088	4.81248	5.63776	31.5761	31.5082	0.0640508	8.58156	0.041121	-2.38095
HT3h		66.087	51.5902	84.6574	26.7984	26.9974	0.202692	4.91621	0.128679	-6.04629
		66.087	51.5902	84.6574	26.9902	26.9974	0.202692	4.91621	0.128679	-6.04629
		66.087	51.5902	84.6574	27.2036	26.9974	0.202692	4.91621	0.128679	-6.04629
HT6h		222.61	197.33	251.128	26.6909	26.7551	0.0915434	3.16413	0.0626361	-7.79837
		222.61	197.33	251.128	26.7145	26.7551	0.0915434	3.16413	0.0626361	-7.79837
		222.61	197.33	251.128	26.8599	26.7551	0.0915434	3.16413	0.0626361	-7.79837
HTCK	BnaHsf46	1	0.813037	1.22996	27.9354	27.7786	0.136127	4.9138	0.10755	0
		1	0.813037	1.22996	27.7093	27.7786	0.136127	4.9138	0.10755	0
		1	0.813037	1.22996	27.6911	27.7786	0.136127	4.9138	0.10755	0
HT1h		38.5082	36.8964	40.1905	22.5893	22.5733	0.0225966	-0.353298	0.0222179	-5.2671
		38.5082	36.8964	40.1905	22.5832	22.5733	0.0225966	-0.353298	0.0222179	-5.2671
		38.5082	36.8964	40.1905	22.5475	22.5733	0.0225966	-0.353298	0.0222179	-5.2671
HT3h		9.48931	8.19051	10.9941	23.652	23.7487	0.0946486	1.66749	0.0764829	-3.2463
		9.48931	8.19051	10.9941	23.8412	23.7487	0.0946486	1.66749	0.0764829	-3.2463
		9.48931	8.19051	10.9941	23.7527	23.7487	0.0946486	1.66749	0.0764829	-3.2463
HT6h		6.35276	5.5459	7.277	25.7982	25.8374	0.107494	2.24642	0.0705798	-2.66738
		6.35276	5.5459	7.277	25.959	25.8374	0.107494	2.24642	0.0705798	-2.66738
		6.35276	5.5459	7.277	25.7549	25.8374	0.107494	2.24642	0.0705798	-2.66738
HTCK	BnaHsf47	1	0.491615	2.03411	34.965	34.4172	0.626278	11.5524	0.36896	0
		1	0.491615	2.03411	33.7345	34.4172	0.626278	11.5524	0.36896	0
		1	0.491615	2.03411	34.5522	34.4172	0.626278	11.5524	0.36896	0
HT1h		2.45173	1.28071	4.69348	33.7612	33.1852	0.583615	10.2586	0.33743	-1.2938
		2.45173	1.28071	4.69348	32.5942	33.1852	0.583615	10.2586	0.33743	-1.2938
		2.45173	1.28071	4.69348	33.2003	33.1852	0.583615	10.2586	0.33743	-1.2938
HT3h		1.11435	0.255368	4.86271	31.9501	33.4774	1.32276	11.3962	0.765567	-0.156207
		1.11435	0.255368	4.86271	34.2575	33.4774	1.32276	11.3962	0.765567	-0.156207
		1.11435	0.255368	4.86271	34.2246	33.4774	1.32276	11.3962	0.765567	-0.156207
HT6h		1.06978	0.345552	3.31186	33.8738	35.0461	1.0154	11.4551	0.587202	-0.0973091
		1.06978	0.345552	3.31186	35.6501	35.0461	1.0154	11.4551	0.587202	-0.0973091
		1.06978	0.345552	3.31186	35.6143	35.0461	1.0154	11.4551	0.587202	-0.0973091
HTCK	BnaHsf50	1	0.842581	1.18683	29.9404	29.8863	0.0871448	7.02149	0.0890035	0
		1	0.842581	1.18683	29.9327	29.8863	0.0871448	7.02149	0.0890035	0
		1	0.842581	1.18683	29.7858	29.8863	0.0871448	7.02149	0.0890035	0
HT1h		34.1401	31.1226	37.4501	24.9395	24.8547	0.0772411	1.9281	0.048085	-5.09339
		34.1401	31.1226	37.4501	24.7884	24.8547	0.0772411	1.9281	0.048085	-5.09339
		34.1401	31.1226	37.4501	24.8362	24.8547	0.0772411	1.9281	0.048085	-5.09339
HT3h		1.98573	1.65018	2.38952	28.2517	28.113	0.138432	6.03182	0.0961839	-0.989673
		1.98573	1.65018	2.38952	28.1125	28.113	0.138432	6.03182	0.0961839	-0.989673
		1.98573	1.65018	2.38952	27.9748	28.113	0.138432	6.03182	0.0961839	-0.989673
HT6h		0.939193	0.761674	1.15809	30.7354	30.703	0.17934	7.112	0.108861	0.0905062
		0.939193	0.761674	1.15809	30.5096	30.703	0.17934	7.112	0.108861	0.0905062
		0.939193	0.761674	1.15809	30.8639	30.703	0.17934	7.112	0.108861	0.0905062
HTCK	BnaHsf63	1	0.76932	1.29985	34.2761	34.0469	0.19884	11.1821	0.13627	0
		1	0.76932	1.29985	33.9435	34.0469	0.19884	11.1821	0.13627	0
		1	0.76932	1.29985	33.921	34.0469	0.19884	11.1821	0.13627	0
HT1h		1.24045	1.02166	1.5061	33.8211	33.7978	0.171843	10.8712	0.100831	-0.310868
		1.24045	1.02166	1.5061	33.9568	33.7978	0.171843	10.8712	0.100831	-0.310868
		1.24045	1.02166	1.5061	33.6155	33.7978	0.171843	10.8712	0.100831	-0.310868
HT3h		2.34818	2.00959	2.74383	31.9525	32.0317	0.105117	9.95051	0.0809117	-1.23155
		2.34818	2.00959	2.74383	32.1509	32.0317	0.105117	9.95051	0.0809117	-1.23155
		2.34818	2.00959	2.74383	31.9917	32.0317	0.105117	9.95051	0.0809117	-1.23155
HT6h		3.24013	2.28277	4.59901	32.7389	33.077	0.309782	9.48601	0.181984	-1.69605
		3.24013	2.28277	4.59901	33.1446	33.077	0.309782	9.48601	0.181984	-1.69605
		3.24013	2.28277	4.59901	33.3473	33.077	0.309782	9.48601	0.181984	-1.69605
CCK	BnaHsf05	1	0.602854	1.65878	32.6613	32.153	0.446311	10.105	0.262969	0
		1	0.602854	1.65878	31.9728	32.153	0.446311	10.105	0.262969	0
		1	0.602854	1.65878	31.825	32.153	0.446311	10.105	0.262969	0
HC1h		1.26581	0.673508	2.37901	30.9742	31.4719	0.546723	9.76496	0.327865	-0.340064
		1.26581	0.673508	2.37901	31.3846	31.4719	0.546723	9.76496	0.327865	-0.340064
		1.26581	0.673508	2.37901	32.0571	31.4719	0.546723	9.76496	0.327865	-0.340064
HC3h		0.921801	0.319858	2.65655	32.5144	31.9961	0.924549	10.2225	0.549993	0.117472
		0.921801	0.319858	2.65655	32.5452	31.9961	0.924549	10.2225	0.549993	0.117472
		0.921801	0.319858	2.65655	30.9287	31.9961	0.924549	10.2225	0.549993	0.117472
HC6h		1.9319	1.2747	2.92795	31.3626	31.116	0.352924	9.155	0.216057	-0.950024
		1.9319	1.2747	2.92795	30.7118	31.116	0.352924	9.155	0.216057	-0.950024
		1.9319	1.2747	2.92795	31.2737	31.116	0.352924	9.155	0.216057	-0.950024
CCK	BnaHsf15	1	0.633014	1.57974	28.9371	28.514	0.401372	6.46604	0.237602	0
		1	0.633014	1.57974	28.4663	28.514	0.401372	6.46604	0.237602	0
		1	0.633014	1.57974	28.1387	28.514	0.401372	6.46604	0.237602	0
HC1h		0.711464	0.462818	1.09369	28.6441	28.6642	0.355225	6.95717	0.223431	0.491138
		0.711464	0.462818	1.09369	28.3194	28.6642	0.355225	6.95717	0.223431	0.491138
		0.711464	0.462818	1.09369	29.029	28.6642	0.355225	6.95717	0.223431	0.491138
HC3h		0.407918	0.109769	1.51588	30.8694	29.5333	1.15891	7.75968	0.682097	1.29365
		0.407918	0.109769	1.51588	28.801	29.5333	1.15891	7.75968	0.682097	1.29365
		0.407918	0.109769	1.51588	28.9294	29.5333	1.15891	7.75968	0.682097	1.29365
HC6h		0.70174	0.378032	1.30264	28.6688	28.9381	0.542644	6.97703	0.321428	0.510991
		0.70174	0.378032	1.30264	29.5627	28.9381	0.542644	6.97703	0.321428	0.510991
		0.70174	0.378032	1.30264	28.5827	28.9381	0.542644	6.97703	0.321428	0.510991
CCK	BnaHsf16	1	0.602334	1.66021	29.5234	29.0452	0.447104	6.99716	0.263418	0
		1	0.602334	1.66021	28.6376	29.0452	0.447104	6.99716	0.263418	0
		1	0.602334	1.66021	28.9745	29.0452	0.447104	6.99716	0.263418	0
HC1h		1.08393	0.385788	3.04547	29.5292	28.5879	0.916995	6.88089	0.536799	-0.116273
		1.08393	0.385788	3.04547	28.5371	28.5879	0.916995	6.88089	0.536799	-0.116273
		1.08393	0.385788	3.04547	27.6973	28.5879	0.916995	6.88089	0.536799	-0.116273
HC3h		0.820474	0.316445	2.12731	29.925	29.0562	0.826172	7.28263	0.495058	0.285471
		0.820474	0.316445	2.12731	28.9631	29.0562	0.826172	7.28263	0.495058	0.285471
		0.820474	0.316445	2.12731	28.2806	29.0562	0.826172	7.28263	0.495058	0.285471
HC6h		0.971237	0.584457	1.61398	29.2866	29.0003	0.439838	7.03927	0.263908	0.0421041
		0.971237	0.584457	1.61398	29.2204	29.0003	0.439838	7.03927	0.263908	0.0421041
		0.971237	0.584457	1.61398	28.4939	29.0003	0.439838	7.03927	0.263908	0.0421041
CCK	BnaHsf17	1	0.518291	1.92942	27.0998	26.8818	0.584474	4.83381	0.341504	0
		1	0.518291	1.92942	27.326	26.8818	0.584474	4.83381	0.341504	0
		1	0.518291	1.92942	26.2197	26.8818	0.584474	4.83381	0.341504	0
HC1h		1.58231	0.38946	6.42865	27.1239	25.8788	1.25232	4.17177	0.728444	-0.662031
		1.58231	0.38946	6.42865	24.6194	25.8788	1.25232	4.17177	0.728444	-0.662031
		1.58231	0.38946	6.42865	25.893	25.8788	1.25232	4.17177	0.728444	-0.662031
HC3h		1.84625	1.33173	2.55956	25.5569	25.7228	0.18373	3.94921	0.169748	-0.884599
		1.84625	1.33173	2.55956	25.6913	25.7228	0.18373	3.94921	0.169748	-0.884599
		1.84625	1.33173	2.55956	25.9203	25.7228	0.18373	3.94921	0.169748	-0.884599
HC6h		2.02791	1.40144	2.93442	25.9702	25.7749	0.308397	3.81381	0.192002	-1.01999
		2.02791	1.40144	2.93442	25.9351	25.7749	0.308397	3.81381	0.192002	-1.01999
		2.02791	1.40144	2.93442	25.4193	25.7749	0.308397	3.81381	0.192002	-1.01999
CCK	BnaHsf18	1	0.493058	2.02816	22.9309	22.2635	0.629895	0.215458	0.367438	0
		1	0.493058	2.02816	22.1801	22.2635	0.629895	0.215458	0.367438	0
		1	0.493058	2.02816	21.6794	22.2635	0.629895	0.215458	0.367438	0
HC1h		1.10225	0.569139	2.13473	22.103	21.782	0.574732	0.0750033	0.343461	-0.140455
		1.10225	0.569139	2.13473	21.1185	21.782	0.574732	0.0750033	0.343461	-0.140455
		1.10225	0.569139	2.13473	22.1246	21.782	0.574732	0.0750033	0.343461	-0.140455
HC3h		0.574175	0.0978862	3.36796	21.286	22.7895	1.5756	1.0159	0.919274	0.800437
		0.574175	0.0978862	3.36796	24.4284	22.7895	1.5756	1.0159	0.919274	0.800437
		0.574175	0.0978862	3.36796	22.654	22.7895	1.5756	1.0159	0.919274	0.800437
HC6h		0.277376	0.225346	0.341419	23.9505	24.0266	0.139535	2.06554	0.107944	1.85009
		0.277376	0.225346	0.341419	23.9417	24.0266	0.139535	2.06554	0.107944	1.85009
		0.277376	0.225346	0.341419	24.1876	24.0266	0.139535	2.06554	0.107944	1.85009
CCK	BnaHsf21	1	0.221204	4.52071	26.6756	25.9988	1.35477	3.95077	0.783934	0
		1	0.221204	4.52071	26.8817	25.9988	1.35477	3.95077	0.783934	0
		1	0.221204	4.52071	24.439	25.9988	1.35477	3.95077	0.783934	0
HC1h		3.19032	1.66827	6.10099	23.3865	23.9841	0.562935	2.27707	0.336886	-1.6737
		3.19032	1.66827	6.10099	24.0613	23.9841	0.562935	2.27707	0.336886	-1.6737
		3.19032	1.66827	6.10099	24.5044	23.9841	0.562935	2.27707	0.336886	-1.6737
HC3h		2.92232	1.94486	4.39104	23.9324	24.1772	0.285683	2.40365	0.211582	-1.54712
		2.92232	1.94486	4.39104	24.1082	24.1772	0.285683	2.40365	0.211582	-1.54712
		2.92232	1.94486	4.39104	24.4911	24.1772	0.285683	2.40365	0.211582	-1.54712
HC6h		0.714367	0.433908	1.1761	26.3973	26.3971	0.431109	4.43603	0.259063	0.485263
		0.714367	0.433908	1.1761	25.9658	26.3971	0.431109	4.43603	0.259063	0.485263
		0.714367	0.433908	1.1761	26.828	26.3971	0.431109	4.43603	0.259063	0.485263
CCK	BnaHsf22	1	0.65751	1.52089	31.1737	30.798	0.370367	8.26719	0.217874	0
		1	0.65751	1.52089	30.4332	30.798	0.370367	8.26719	0.217874	0
		1	0.65751	1.52089	30.787	30.798	0.370367	8.26719	0.217874	0
HC1h		1.39086	0.90683	2.13325	29.6199	29.7393	0.384543	7.79121	0.222253	-0.475978
		1.39086	0.90683	2.13325	30.1694	29.7393	0.384543	7.79121	0.222253	-0.475978
		1.39086	0.90683	2.13325	29.4286	29.7393	0.384543	7.79121	0.222253	-0.475978
HC3h		0.948593	0.825295	1.09031	30.1014	30.1457	0.0732006	8.34333	0.0723512	0.0761388
		0.948593	0.825295	1.09031	30.2302	30.1457	0.0732006	8.34333	0.0723512	0.0761388
		0.948593	0.825295	1.09031	30.1055	30.1457	0.0732006	8.34333	0.0723512	0.0761388
HC6h		1.08552	0.786136	1.49891	30.9233	30.6141	0.271172	8.14881	0.167671	-0.118381
		1.08552	0.786136	1.49891	30.5021	30.6141	0.271172	8.14881	0.167671	-0.118381
		1.08552	0.786136	1.49891	30.4168	30.6141	0.271172	8.14881	0.167671	-0.118381
CCK	BnaHsf43	1	0.705064	1.41831	30.2957	29.9455	0.306086	7.41478	0.181589	0
		1	0.705064	1.41831	29.7288	29.9455	0.306086	7.41478	0.181589	0
		1	0.705064	1.41831	29.8122	29.9455	0.306086	7.41478	0.181589	0
HC1h		3.32361	2.94021	3.75701	27.6885	27.6301	0.108874	5.68203	0.0636901	-1.73275
		3.32361	2.94021	3.75701	27.6973	27.6301	0.108874	5.68203	0.0636901	-1.73275
		3.32361	2.94021	3.75701	27.5045	27.6301	0.108874	5.68203	0.0636901	-1.73275
HC3h		11.1113	8.21713	15.0248	25.4816	25.7432	0.251802	3.94083	0.156791	-3.47396
		11.1113	8.21713	15.0248	25.764	25.7432	0.251802	3.94083	0.156791	-3.47396
		11.1113	8.21713	15.0248	25.9839	25.7432	0.251802	3.94083	0.156791	-3.47396
HC6h		14.0829	11.9199	16.6383	26.1488	26.0642	0.108241	3.59891	0.0866464	-3.81587
		14.0829	11.9199	16.6383	25.9422	26.0642	0.108241	3.59891	0.0866464	-3.81587
		14.0829	11.9199	16.6383	26.1015	26.0642	0.108241	3.59891	0.0866464	-3.81587
CCK	BnaHsf46	1	0.583076	1.71504	23.9832	24.2024	0.480075	1.67163	0.280302	0
		1	0.583076	1.71504	24.7529	24.2024	0.480075	1.67163	0.280302	0
		1	0.583076	1.71504	23.871	24.2024	0.480075	1.67163	0.280302	0
HC1h		0.991012	0.455085	2.15807	23.3709	23.6327	0.700199	1.68465	0.40439	0.0130259
		0.991012	0.455085	2.15807	23.1012	23.6327	0.700199	1.68465	0.40439	0.0130259
		0.991012	0.455085	2.15807	24.4261	23.6327	0.700199	1.68465	0.40439	0.0130259
HC3h		0.877613	0.511511	1.50575	23.2242	23.6623	0.475091	1.85997	0.28051	0.188342
		0.877613	0.511511	1.50575	23.5955	23.6623	0.475091	1.85997	0.28051	0.188342
		0.877613	0.511511	1.50575	24.1673	23.6623	0.475091	1.85997	0.28051	0.188342
HC6h		1.05711	0.883738	1.26449	24.1384	24.0568	0.123227	1.59151	0.09308	-0.080122
		1.05711	0.883738	1.26449	23.915	24.0568	0.123227	1.59151	0.09308	-0.080122
		1.05711	0.883738	1.26449	24.1169	24.0568	0.123227	1.59151	0.09308	-0.080122
CCK	BnaHsf47	1	0.761031	1.31401	32.125	32.005	0.234882	9.4742	0.141898	0
		1	0.761031	1.31401	32.1555	32.005	0.234882	9.4742	0.141898	0
		1	0.761031	1.31401	31.7343	32.005	0.234882	9.4742	0.141898	0
HC1h		1.71163	1.30558	2.24396	30.9088	30.6469	0.24307	8.69883	0.140711	-0.775368
		1.71163	1.30558	2.24396	30.6035	30.6469	0.24307	8.69883	0.140711	-0.775368
		1.71163	1.30558	2.24396	30.4285	30.6469	0.24307	8.69883	0.140711	-0.775368
HC3h		1.51095	1.13447	2.01237	30.4482	30.6811	0.237016	8.87874	0.14891	-0.595454
		1.51095	1.13447	2.01237	30.673	30.6811	0.237016	8.87874	0.14891	-0.595454
		1.51095	1.13447	2.01237	30.9221	30.6811	0.237016	8.87874	0.14891	-0.595454
HC6h		3.05254	2.44763	3.80693	30.171	30.3294	0.169416	7.86419	0.114759	-1.61001
		3.05254	2.44763	3.80693	30.3093	30.3294	0.169416	7.86419	0.114759	-1.61001
		3.05254	2.44763	3.80693	30.5081	30.3294	0.169416	7.86419	0.114759	-1.61001
CCK	BnaHsf50	1	0.725236	1.37886	31.9014	31.8453	0.279935	9.3145	0.166932	0
		1	0.725236	1.37886	31.5415	31.8453	0.279935	9.3145	0.166932	0
		1	0.725236	1.37886	32.0929	31.8453	0.279935	9.3145	0.166932	0
HC1h		0.310968	0.209175	0.462298	32.5798	32.9478	0.356428	10.9997	0.206039	1.68516
		0.310968	0.209175	0.462298	33.2914	32.9478	0.356428	10.9997	0.206039	1.68516
		0.310968	0.209175	0.462298	32.9721	32.9478	0.356428	10.9997	0.206039	1.68516
HC3h		0.340201	0.159741	0.72453	31.9154	32.6724	0.672746	10.87	0.392825	1.55554
		0.340201	0.159741	0.72453	33.202	32.6724	0.672746	10.87	0.392825	1.55554
		0.340201	0.159741	0.72453	32.8997	32.6724	0.672746	10.87	0.392825	1.55554
HC6h		0.385966	0.286855	0.519322	32.8691	33.1532	0.246038	10.688	0.154209	1.37345
		0.385966	0.286855	0.519322	33.2975	33.1532	0.246038	10.688	0.154209	1.37345
		0.385966	0.286855	0.519322	33.293	33.1532	0.246038	10.688	0.154209	1.37345
CCK	BnaHsf63	1	0.374638	2.66924	33.686	32.849	0.880655	10.3183	0.51016	0
		1	0.374638	2.66924	31.9304	32.849	0.880655	10.3183	0.51016	0
		1	0.374638	2.66924	32.9308	32.849	0.880655	10.3183	0.51016	0
HC1h		0.77633	0.553276	1.08931	32.9581	32.6316	0.304333	10.6835	0.176006	0.365258
		0.77633	0.553276	1.08931	32.581	32.6316	0.304333	10.6835	0.176006	0.365258
		0.77633	0.553276	1.08931	32.3558	32.6316	0.304333	10.6835	0.176006	0.365258
HC3h		0.862985	0.52177	1.42734	32.018	32.3332	0.441287	10.5309	0.261458	0.212592
		0.862985	0.52177	1.42734	32.8376	32.3332	0.441287	10.5309	0.261458	0.212592
		0.862985	0.52177	1.42734	32.1441	32.3332	0.441287	10.5309	0.261458	0.212592
HC6h		1.29379	0.906613	1.84631	32.0642	32.4119	0.302704	9.94668	0.184785	-0.371603
		1.29379	0.906613	1.84631	32.5555	32.4119	0.302704	9.94668	0.184785	-0.371603
		1.29379	0.906613	1.84631	32.6162	32.4119	0.302704	9.94668	0.184785	-0.371603

## Sheet: Sheet1
	Sample Name	Target Name	RQ	RQ Min	RQ Max	Cт	Cт Mean	Cт SD	ΔCт Mean	ΔCт SE	ΔΔCт
	cck	04	1	0.602854	1.65878	32.6613	32.153	0.446311	10.105	0.262969	0
	cck	04	1	0.602854	1.65878	31.9728	32.153	0.446311	10.105	0.262969	0
	cck	04	1	0.602854	1.65878	31.825	32.153	0.446311	10.105	0.262969	0
	hc1h	04	1.26581	0.673508	2.37901	30.9742	31.4719	0.546723	9.76496	0.327865	-0.340064
	hc1h	04	1.26581	0.673508	2.37901	31.3846	31.4719	0.546723	9.76496	0.327865	-0.340064
	hc1h	04	1.26581	0.673508	2.37901	32.0571	31.4719	0.546723	9.76496	0.327865	-0.340064
	hc3h	04	0.921801	0.319858	2.65655	32.5144	31.9961	0.924549	10.2225	0.549993	0.117472
	hc3h	04	0.921801	0.319858	2.65655	32.5452	31.9961	0.924549	10.2225	0.549993	0.117472
	hc3h	04	0.921801	0.319858	2.65655	30.9287	31.9961	0.924549	10.2225	0.549993	0.117472
	hc6h	04	1.9319	1.2747	2.92795	31.3626	31.116	0.352924	9.155	0.216057	-0.950024
	hc6h	04	1.9319	1.2747	2.92795	30.7118	31.116	0.352924	9.155	0.216057	-0.950024
	hc6h	04	1.9319	1.2747	2.92795	31.2737	31.116	0.352924	9.155	0.216057	-0.950024
	cck	15	1	0.633014	1.57974	28.9371	28.514	0.401372	6.46604	0.237602	0
	cck	15	1	0.633014	1.57974	28.4663	28.514	0.401372	6.46604	0.237602	0
	cck	15	1	0.633014	1.57974	28.1387	28.514	0.401372	6.46604	0.237602	0
	hc1h	15	0.711464	0.462818	1.09369	28.6441	28.6642	0.355225	6.95717	0.223431	0.491138
	hc1h	15	0.711464	0.462818	1.09369	28.3194	28.6642	0.355225	6.95717	0.223431	0.491138
	hc1h	15	0.711464	0.462818	1.09369	29.029	28.6642	0.355225	6.95717	0.223431	0.491138
	hc3h	15	0.407918	0.109769	1.51588	30.8694	29.5333	1.15891	7.75968	0.682097	1.29365
	hc3h	15	0.407918	0.109769	1.51588	28.801	29.5333	1.15891	7.75968	0.682097	1.29365
	hc3h	15	0.407918	0.109769	1.51588	28.9294	29.5333	1.15891	7.75968	0.682097	1.29365
	hc6h	15	0.70174	0.378032	1.30264	28.6688	28.9381	0.542644	6.97703	0.321428	0.510991
	hc6h	15	0.70174	0.378032	1.30264	29.5627	28.9381	0.542644	6.97703	0.321428	0.510991
	hc6h	15	0.70174	0.378032	1.30264	28.5827	28.9381	0.542644	6.97703	0.321428	0.510991
	cck	16	1	0.602334	1.66021	29.5234	29.0452	0.447104	6.99716	0.263418	0
	cck	16	1	0.602334	1.66021	28.6376	29.0452	0.447104	6.99716	0.263418	0
	cck	16	1	0.602334	1.66021	28.9745	29.0452	0.447104	6.99716	0.263418	0
	hc1h	16	1.08393	0.385788	3.04547	29.5292	28.5879	0.916995	6.88089	0.536799	-0.116273
	hc1h	16	1.08393	0.385788	3.04547	28.5371	28.5879	0.916995	6.88089	0.536799	-0.116273
	hc1h	16	1.08393	0.385788	3.04547	27.6973	28.5879	0.916995	6.88089	0.536799	-0.116273
	hc3h	16	0.820474	0.316445	2.12731	29.925	29.0562	0.826172	7.28263	0.495058	0.285471
	hc3h	16	0.820474	0.316445	2.12731	28.9631	29.0562	0.826172	7.28263	0.495058	0.285471
	hc3h	16	0.820474	0.316445	2.12731	28.2806	29.0562	0.826172	7.28263	0.495058	0.285471
	hc6h	16	0.971237	0.584457	1.61398	29.2866	29.0003	0.439838	7.03927	0.263908	0.0421041
	hc6h	16	0.971237	0.584457	1.61398	29.2204	29.0003	0.439838	7.03927	0.263908	0.0421041
	hc6h	16	0.971237	0.584457	1.61398	28.4939	29.0003	0.439838	7.03927	0.263908	0.0421041
	cck	17	1	0.518291	1.92942	27.0998	26.8818	0.584474	4.83381	0.341504	0
	cck	17	1	0.518291	1.92942	27.326	26.8818	0.584474	4.83381	0.341504	0
	cck	17	1	0.518291	1.92942	26.2197	26.8818	0.584474	4.83381	0.341504	0
	hc1h	17	1.58231	0.38946	6.42865	27.1239	25.8788	1.25232	4.17177	0.728444	-0.662031
	hc1h	17	1.58231	0.38946	6.42865	24.6194	25.8788	1.25232	4.17177	0.728444	-0.662031
	hc1h	17	1.58231	0.38946	6.42865	25.893	25.8788	1.25232	4.17177	0.728444	-0.662031
	hc3h	17	1.84625	1.33173	2.55956	25.5569	25.7228	0.18373	3.94921	0.169748	-0.884599
	hc3h	17	1.84625	1.33173	2.55956	25.6913	25.7228	0.18373	3.94921	0.169748	-0.884599
	hc3h	17	1.84625	1.33173	2.55956	25.9203	25.7228	0.18373	3.94921	0.169748	-0.884599
	hc6h	17	2.02791	1.40144	2.93442	25.9702	25.7749	0.308397	3.81381	0.192002	-1.01999
	hc6h	17	2.02791	1.40144	2.93442	25.9351	25.7749	0.308397	3.81381	0.192002	-1.01999
	hc6h	17	2.02791	1.40144	2.93442	25.4193	25.7749	0.308397	3.81381	0.192002	-1.01999
	cck	18	1	0.493058	2.02816	22.9309	22.2635	0.629895	0.215458	0.367438	0
	cck	18	1	0.493058	2.02816	22.1801	22.2635	0.629895	0.215458	0.367438	0
	cck	18	1	0.493058	2.02816	21.6794	22.2635	0.629895	0.215458	0.367438	0
	hc1h	18	1.10225	0.569139	2.13473	22.103	21.782	0.574732	0.0750033	0.343461	-0.140455
	hc1h	18	1.10225	0.569139	2.13473	21.1185	21.782	0.574732	0.0750033	0.343461	-0.140455
	hc1h	18	1.10225	0.569139	2.13473	22.1246	21.782	0.574732	0.0750033	0.343461	-0.140455
	hc3h	18	0.574175	0.0978862	3.36796	21.286	22.7895	1.5756	1.0159	0.919274	0.800437
	hc3h	18	0.574175	0.0978862	3.36796	24.4284	22.7895	1.5756	1.0159	0.919274	0.800437
	hc3h	18	0.574175	0.0978862	3.36796	22.654	22.7895	1.5756	1.0159	0.919274	0.800437
	hc6h	18	0.277376	0.225346	0.341419	23.9505	24.0266	0.139535	2.06554	0.107944	1.85009
	hc6h	18	0.277376	0.225346	0.341419	23.9417	24.0266	0.139535	2.06554	0.107944	1.85009
	hc6h	18	0.277376	0.225346	0.341419	24.1876	24.0266	0.139535	2.06554	0.107944	1.85009
	cck	20	1	0.221204	4.52071	26.6756	25.9988	1.35477	3.95077	0.783934	0
	cck	20	1	0.221204	4.52071	26.8817	25.9988	1.35477	3.95077	0.783934	0
	cck	20	1	0.221204	4.52071	24.439	25.9988	1.35477	3.95077	0.783934	0
	hc1h	20	3.19032	1.66827	6.10099	23.3865	23.9841	0.562935	2.27707	0.336886	-1.6737
	hc1h	20	3.19032	1.66827	6.10099	24.0613	23.9841	0.562935	2.27707	0.336886	-1.6737
	hc1h	20	3.19032	1.66827	6.10099	24.5044	23.9841	0.562935	2.27707	0.336886	-1.6737
	hc3h	20	2.92232	1.94486	4.39104	23.9324	24.1772	0.285683	2.40365	0.211582	-1.54712
	hc3h	20	2.92232	1.94486	4.39104	24.1082	24.1772	0.285683	2.40365	0.211582	-1.54712
	hc3h	20	2.92232	1.94486	4.39104	24.4911	24.1772	0.285683	2.40365	0.211582	-1.54712
	hc6h	20	0.714367	0.433908	1.1761	26.3973	26.3971	0.431109	4.43603	0.259063	0.485263
	hc6h	20	0.714367	0.433908	1.1761	25.9658	26.3971	0.431109	4.43603	0.259063	0.485263
	hc6h	20	0.714367	0.433908	1.1761	26.828	26.3971	0.431109	4.43603	0.259063	0.485263
	cck	23	1	0.65751	1.52089	31.1737	30.798	0.370367	8.26719	0.217874	0
	cck	23	1	0.65751	1.52089	30.4332	30.798	0.370367	8.26719	0.217874	0
	cck	23	1	0.65751	1.52089	30.787	30.798	0.370367	8.26719	0.217874	0
	hc1h	23	1.39086	0.90683	2.13325	29.6199	29.7393	0.384543	7.79121	0.222253	-0.475978
	hc1h	23	1.39086	0.90683	2.13325	30.1694	29.7393	0.384543	7.79121	0.222253	-0.475978
	hc1h	23	1.39086	0.90683	2.13325	29.4286	29.7393	0.384543	7.79121	0.222253	-0.475978
	hc3h	23	0.948593	0.825295	1.09031	30.1014	30.1457	0.0732006	8.34333	0.0723512	0.0761388
	hc3h	23	0.948593	0.825295	1.09031	30.2302	30.1457	0.0732006	8.34333	0.0723512	0.0761388
	hc3h	23	0.948593	0.825295	1.09031	30.1055	30.1457	0.0732006	8.34333	0.0723512	0.0761388
	hc6h	23	1.08552	0.786136	1.49891	30.9233	30.6141	0.271172	8.14881	0.167671	-0.118381
	hc6h	23	1.08552	0.786136	1.49891	30.5021	30.6141	0.271172	8.14881	0.167671	-0.118381
	hc6h	23	1.08552	0.786136	1.49891	30.4168	30.6141	0.271172	8.14881	0.167671	-0.118381
	cck	42	1	0.705064	1.41831	30.2957	29.9455	0.306086	7.41478	0.181589	0
	cck	42	1	0.705064	1.41831	29.7288	29.9455	0.306086	7.41478	0.181589	0
	cck	42	1	0.705064	1.41831	29.8122	29.9455	0.306086	7.41478	0.181589	0
	hc1h	42	3.32361	2.94021	3.75701	27.6885	27.6301	0.108874	5.68203	0.0636901	-1.73275
	hc1h	42	3.32361	2.94021	3.75701	27.6973	27.6301	0.108874	5.68203	0.0636901	-1.73275
	hc1h	42	3.32361	2.94021	3.75701	27.5045	27.6301	0.108874	5.68203	0.0636901	-1.73275
	hc3h	42	11.1113	8.21713	15.0248	25.4816	25.7432	0.251802	3.94083	0.156791	-3.47396
	hc3h	42	11.1113	8.21713	15.0248	25.764	25.7432	0.251802	3.94083	0.156791	-3.47396
	hc3h	42	11.1113	8.21713	15.0248	25.9839	25.7432	0.251802	3.94083	0.156791	-3.47396
	hc6h	42	14.0829	11.9199	16.6383	26.1488	26.0642	0.108241	3.59891	0.0866464	-3.81587
	hc6h	42	14.0829	11.9199	16.6383	25.9422	26.0642	0.108241	3.59891	0.0866464	-3.81587
	hc6h	42	14.0829	11.9199	16.6383	26.1015	26.0642	0.108241	3.59891	0.0866464	-3.81587
	cck	46	1	0.583076	1.71504	23.9832	24.2024	0.480075	1.67163	0.280302	0
	cck	46	1	0.583076	1.71504	24.7529	24.2024	0.480075	1.67163	0.280302	0
	cck	46	1	0.583076	1.71504	23.871	24.2024	0.480075	1.67163	0.280302	0
	hc1h	46	0.991012	0.455085	2.15807	23.3709	23.6327	0.700199	1.68465	0.40439	0.0130259
	hc1h	46	0.991012	0.455085	2.15807	23.1012	23.6327	0.700199	1.68465	0.40439	0.0130259
	hc1h	46	0.991012	0.455085	2.15807	24.4261	23.6327	0.700199	1.68465	0.40439	0.0130259
	hc3h	46	0.877613	0.511511	1.50575	23.2242	23.6623	0.475091	1.85997	0.28051	0.188342
	hc3h	46	0.877613	0.511511	1.50575	23.5955	23.6623	0.475091	1.85997	0.28051	0.188342
	hc3h	46	0.877613	0.511511	1.50575	24.1673	23.6623	0.475091	1.85997	0.28051	0.188342
	hc6h	46	1.05711	0.883738	1.26449	24.1384	24.0568	0.123227	1.59151	0.09308	-0.080122
	hc6h	46	1.05711	0.883738	1.26449	23.915	24.0568	0.123227	1.59151	0.09308	-0.080122
	hc6h	46	1.05711	0.883738	1.26449	24.1169	24.0568	0.123227	1.59151	0.09308	-0.080122
	cck	45	1	0.761031	1.31401	32.125	32.005	0.234882	9.4742	0.141898	0
	cck	45	1	0.761031	1.31401	32.1555	32.005	0.234882	9.4742	0.141898	0
	cck	45	1	0.761031	1.31401	31.7343	32.005	0.234882	9.4742	0.141898	0
	hc1h	45	1.71163	1.30558	2.24396	30.9088	30.6469	0.24307	8.69883	0.140711	-0.775368
	hc1h	45	1.71163	1.30558	2.24396	30.6035	30.6469	0.24307	8.69883	0.140711	-0.775368
	hc1h	45	1.71163	1.30558	2.24396	30.4285	30.6469	0.24307	8.69883	0.140711	-0.775368
	hc3h	45	1.51095	1.13447	2.01237	30.4482	30.6811	0.237016	8.87874	0.14891	-0.595454
	hc3h	45	1.51095	1.13447	2.01237	30.673	30.6811	0.237016	8.87874	0.14891	-0.595454
	hc3h	45	1.51095	1.13447	2.01237	30.9221	30.6811	0.237016	8.87874	0.14891	-0.595454
	hc6h	45	3.05254	2.44763	3.80693	30.171	30.3294	0.169416	7.86419	0.114759	-1.61001
	hc6h	45	3.05254	2.44763	3.80693	30.3093	30.3294	0.169416	7.86419	0.114759	-1.61001
	hc6h	45	3.05254	2.44763	3.80693	30.5081	30.3294	0.169416	7.86419	0.114759	-1.61001
	cck	51	1	0.725236	1.37886	31.9014	31.8453	0.279935	9.3145	0.166932	0
	cck	51	1	0.725236	1.37886	31.5415	31.8453	0.279935	9.3145	0.166932	0
	cck	51	1	0.725236	1.37886	32.0929	31.8453	0.279935	9.3145	0.166932	0
	hc1h	51	0.310968	0.209175	0.462298	32.5798	32.9478	0.356428	10.9997	0.206039	1.68516
	hc1h	51	0.310968	0.209175	0.462298	33.2914	32.9478	0.356428	10.9997	0.206039	1.68516
	hc1h	51	0.310968	0.209175	0.462298	32.9721	32.9478	0.356428	10.9997	0.206039	1.68516
	hc3h	51	0.340201	0.159741	0.72453	31.9154	32.6724	0.672746	10.87	0.392825	1.55554
	hc3h	51	0.340201	0.159741	0.72453	33.202	32.6724	0.672746	10.87	0.392825	1.55554
	hc3h	51	0.340201	0.159741	0.72453	32.8997	32.6724	0.672746	10.87	0.392825	1.55554
	hc6h	51	0.385966	0.286855	0.519322	32.8691	33.1532	0.246038	10.688	0.154209	1.37345
	hc6h	51	0.385966	0.286855	0.519322	33.2975	33.1532	0.246038	10.688	0.154209	1.37345
	hc6h	51	0.385966	0.286855	0.519322	33.293	33.1532	0.246038	10.688	0.154209	1.37345
	cck	60	1	0.374638	2.66924	33.686	32.849	0.880655	10.3183	0.51016	0
	cck	60	1	0.374638	2.66924	31.9304	32.849	0.880655	10.3183	0.51016	0
	cck	60	1	0.374638	2.66924	32.9308	32.849	0.880655	10.3183	0.51016	0
	hc1h	60	0.77633	0.553276	1.08931	32.9581	32.6316	0.304333	10.6835	0.176006	0.365258
	hc1h	60	0.77633	0.553276	1.08931	32.581	32.6316	0.304333	10.6835	0.176006	0.365258
	hc1h	60	0.77633	0.553276	1.08931	32.3558	32.6316	0.304333	10.6835	0.176006	0.365258
	hc3h	60	0.862985	0.52177	1.42734	32.018	32.3332	0.441287	10.5309	0.261458	0.212592
	hc3h	60	0.862985	0.52177	1.42734	32.8376	32.3332	0.441287	10.5309	0.261458	0.212592
	hc3h	60	0.862985	0.52177	1.42734	32.1441	32.3332	0.441287	10.5309	0.261458	0.212592
	hc6h	60	1.29379	0.906613	1.84631	32.0642	32.4119	0.302704	9.94668	0.184785	-0.371603
	hc6h	60	1.29379	0.906613	1.84631	32.5555	32.4119	0.302704	9.94668	0.184785	-0.371603
	hc6h	60	1.29379	0.906613	1.84631	32.6162	32.4119	0.302704	9.94668	0.184785	-0.371603
